# Supplementary material for: Evaluation of Novel Inhibitors of Tryptophan Dioxygenases for Enzyme and Species Selectivity Using Engineered Tumour Cell Lines Expressing Either Murine or Human IDO1 or TDO2
Source: Pharmaceuticals (Basel). 2022 Aug 31;15(9):1090. doi: 10.3390/ph15091090 (PMC9501369; doi:10.3390/ph15091090)
Supplement: Supplementary file 1 [file pharmaceuticals-15-01090-s001.zip]

Archive with 1 entries (1 files):
- pharmaceuticals-1864710-supplementary.pdf
